# Supplementary material for: Changes Induced by P2X7 Receptor Stimulation of Human Glioblastoma Stem Cells in the Proteome of Extracellular Vesicles Isolated from Their Secretome
Source: Cells. 2024 Mar 25;13(7):571. doi: 10.3390/cells13070571 (PMC11011151; doi:10.3390/cells13070571)
Supplement: Supplementary file 1 [file cells-13-00571-s001.zip]

Archive with 6 entries (6 files):
- Scheme S1.pdf
- Table S1.pdf
- Table S2.pdf
- Table S3.pdf
- Table S4.pdf
- Table S5.pdf
